# Supplementary material for: Fatal Encephalitis Caused by Cristoli Virus, an Emerging Orthobunyavirus, France
Source: Emerg Infect Dis. 2020 Jun;26(6):1287–90. doi: 10.3201/eid2606.191431 (PMC7258463; doi:10.3201/eid2606.191431)
Supplement: Appendix 2 — Additional information about fatal encephalitis caused by Cristoli virus, France. [file 19-1431-Techapp-s2.xlsx]

## Sheet: Appendix Table 1
Article DOI: https://doi.org/10.3201/eid2606.191431
Fatal Encephalitis Caused by Cristoli Virus, an Emerging Orthobunyavirus, France
Appendix 2 Table 1. L segment sequence differences between Cristoli virus (highlighted) and other members of the Orthobunyaviridae genus.
	Oriboca_virus|NC_034475.1	Murutucu_virus|MG029284.1	Anhembi_virus|NC_043564.1	Sororoca_virus|NC_043570.1	Cachoeira_Porteira_virus|NC_043575.1	Batai_virus|KC168048.1	Bozo_virus|NC_043655.1	Bunyamwera_virus|MH484288.1	Ngari_virus|KM507335.1	Bwamba_virus|KJ867184.1	Jerry_Slough_virus|KX817318.1	Inkoo_virus|KT288284.1	Jamestown_Canyon_virus|MH370818.1	Keystone_virus|NC_043629.1	Serra_do_Navio_virus|NC_043641.1	California_encephalitis_virus|KX817312.1	San_Angelo_virus|NC_043637.1	Tahyna_virus|HM243140.1	La_Crosse_virus|GU206131.1	KF719235.1Chatanga_virus|KF719235.1	Witwatersrand_virus|KP792690.1	Calchaqui_virus|KM272183.1	Pueblo_Viejo_virus|KX900438.1	Gamboa_virus|KM272177.1	Alajuela_virus|KM272186.1	Koongol_virus|KP792669.1	Umbre_virus|KP792687.1	Cristoli_virus
Oriboca_virus|NC_034475.1	0
Murutucu_virus|MG029284.1	0.07595635961883718	0
Anhembi_virus|NC_043564.1	0.4281176633061732	0.4294986880265157	0
Sororoca_virus|NC_043570.1	0.4343322745477144	0.43212263499516645	0.2473415274133407	0
Cachoeira_Porteira_virus|NC_043575.1	0.420798232288358	0.4192791050959812	0.2371219444828062	0.20646319569120286	0
Batai_virus|KC168048.1	0.42300787184090594	0.42010771992818674	0.3313078304101643	0.33848915895594534	0.31915481287115044	0
Bozo_virus|NC_043655.1	0.42397458914514574	0.42286976936887166	0.33351746996271237	0.34428946278138384	0.32688855130506833	0.2639138240574507	0
Bunyamwera_virus|MH484288.1	0.42728904847396765	0.43018920038668695	0.3386272614279796	0.34428946278138384	0.32868388344151356	0.25479906090319016	0.23946968650738854	0
Ngari_virus|KM507335.1	0.4300510979146527	0.4357132992680569	0.3430465405330756	0.3464991023339318	0.3295124982737191	0.2600469548404917	0.2458224002209639	0.06242231735948078	0
Bwamba_virus|KJ867184.1	0.4275652534180362	0.4261842286976937	0.4049164480044193	0.4062974727247618	0.40077337384339184	0.40174009114763154	0.3984256318188095	0.400359066427289	0.4028449109239055	0
Jerry_Slough_virus|KX817318.1	0.42687474105786494	0.42494130644938544	0.4033973208120425	0.40464024306035073	0.40505455047645356	0.39732081204253555	0.404225935644248	0.39883993923491234	0.40325921834000833	0.33683192929153427	0
Inkoo_virus|KT288284.1	0.43212263499516645	0.4312940201629609	0.40270680845187123	0.40698798508493306	0.40118768125949456	0.40325921834000833	0.40022096395525475	0.400359066427289	0.38710122911200107	0.34083690098052755	0.16406573677668834	0
Jamestown_Canyon_virus|MH370818.1	0.42010771992818674	0.42010771992818674	0.4064355751967961	0.40132578373152883	0.39883993923491234	0.39966855406711776	0.39732081204253555	0.400911476315426	0.39593978732219304	0.3362795194033973	0.15577958845463336	0.1425217511393454	0
Keystone_virus|NC_043629.1	0.4274271509460019	0.4264604336417622	0.40312111586797406	0.40836900980527546	0.3981494268747411	0.39248722552133686	0.39483496754591907	0.4024306035078028	0.40256870597983707	0.33558900704322603	0.22648805413616901	0.22814528380058008	0.23076923076923073	0
Serra_do_Navio_virus|NC_043641.1	0.4261842286976937	0.4256318188095567	0.40077337384339184	0.4018781936196658	0.3960778897942273	0.3974589145145698	0.3941444551857478	0.39980665653915204	0.4038116282281453	0.3333793674906781	0.22248308244717585	0.2251070294158265	0.22344979975141555	0.2053583759149289	0
KX817312.1California_encephalitis_virus|KX817312.1	0.42963679049854997	0.4328131473553377	0.4126501864383373	0.40160198867559727	0.4033973208120425	0.40077337384339184	0.40132578373152883	0.4033973208120425	0.4049164480044193	0.3469134097500345	0.24665101505316944	0.2617041845049026	0.25769921281590935	0.24375086314045025	0.24195553100400502	0
San_Angelo_virus|NC_043637.1	0.42576992128159097	0.4221792570087004	0.40947382958154954	0.4028449109239055	0.400359066427289	0.3956635823781246	0.3898632785526861	0.3931777378815081	0.39925424665101505	0.340560696036459	0.2516227040464024	0.2512083966302997	0.2488606546057175	0.24789393730147768	0.24471758044468994	0.23035492335312802	0
Tahyna_virus|HM243140.1	0.4271509460019335	0.4260461262256594	0.409750034525618	0.40367352575611104	0.40546885789255627	0.3995304515950836	0.40132578373152883	0.40353542328407677	0.4078165999171385	0.3481563319983427	0.25148460157436814	0.2594945449523547	0.25093219168623115	0.2502416793260599	0.24789393730147768	0.23408369009805274	0.23159784560143626	0
La_Crosse_virus|GU206131.1	0.4289462781383787	0.42480320397735116	0.4111310592459605	0.4082309073332413	0.4022925010357685	0.3975970169866041	0.3985637342908438	0.3946968650738848	0.4004971688993233	0.3448418726695208	0.25341803618284764	0.2575611103438752	0.2541085485430189	0.24167932605993647	0.24043640381162823	0.22041154536666208	0.22262118491921	0.2208258527827648	0
KF719235.1Chatanga_virus|KF719235.1	0.4221792570087004	0.42093633476039216	0.4107167518298578	0.40740229250103577	0.3989780417069465	0.39593978732219304	0.3980113244027068	0.3962159922662616	0.4022925010357685	0.343875155365281	0.2527275238226764	0.2554895732633614	0.25714680292777237	0.2396077889794227	0.24195553100400502	0.22234497997514158	0.227040464024306	0.2289738986327855	0.1903052064631957	0
Witwatersrand_virus|KP792690.1	0.457947797265571	0.45780969479353684	0.4435851401740091	0.4366800165722966	0.4361276066841596	0.44123739814942686	0.4426184228697694	0.44317083275790636	0.44234221792570083	0.42576992128159097	0.41513603093495377	0.4148598259908852	0.413616903742577	0.4111310592459605	0.41237398149426874	0.4203839248722552	0.41527413340698793	0.421350642176495	0.4173456704875017	0.420245822400221	0
Calchaqui_virus|KM272183.1	0.45421903052064627	0.4614003590664273	0.4493854439994476	0.4455185747824886	0.43737052893246786	0.43350365971550886	0.43792293882060485	0.4406849882612899	0.4270128435298992	0.41430741610274824	0.405330755420522	0.3942825576577821	0.39787322193067254	0.40836900980527546	0.408092804861207	0.41182157160613175	0.400911476315426	0.4057450628366248	0.40850711227730974	0.4076784974451043	0.3938682502416794	0
Pueblo_Viejo_virus|KX900438.1	0.44897113658334487	0.4522855959121669	0.44178980803756385	0.43598950421212535	0.4279795608341389	0.4265985361137964	0.42977489297058413	0.42867007319431016	0.43170832757906363	0.40022096395525475	0.3995304515950836	0.40325921834000833	0.39828752934677536	0.401463886203563	0.39966855406711776	0.3999447590111863	0.3908299958569258	0.4033973208120425	0.3980113244027068	0.3927634304654053	0.3960778897942273	0.21778759839801132	0
KM272177.1Gamboa_virus|KM272177.1	0.4477282143350366	0.4502140588316531	0.44234221792570083	0.43405606960364596	0.42922248308244715	0.4235602817290429	0.4352989918519542	0.4347465819638171	0.43695622151636515	0.4072641900290015	0.39690650462643284	0.4000828614832206	0.39497307001795334	0.3991161441789808	0.39649219721033	0.404778345532385	0.3908299958569258	0.4049164480044193	0.40270680845187123	0.39939234912304933	0.3873774340560696	0.21281590940477835	0.16931363071398975	0
Alajuela_virus|KM272186.1	0.44993785388758456	0.45200939096809833	0.4445518574782489	0.4358514017400912	0.4293605855544814	0.42494130644938544	0.4376467338765364	0.43654191410026244	0.4343322745477144	0.40546885789255627	0.3974589145145698	0.39649219721033	0.3941444551857478	0.3985637342908438	0.3962159922662616	0.405883165308659	0.39262532799337113	0.4067117801408645	0.40312111586797406	0.39966855406711776	0.3902775859687888	0.2106062698522304	0.17276619251484604	0.026239469686507366	0
KP792669.1Koongol_virus|KP792669.1	0.45297610827233803	0.45435713299268055	0.44717580444689964	0.43212263499516645	0.43018920038668695	0.43557519679602263	0.4391658610689131	0.4397182709570502	0.43308935229940615	0.41223587902223446	0.4120977765502003	0.40450214058831657	0.401463886203563	0.411959674078166	0.4109929567739262	0.416378953183262	0.4107167518298578	0.4198315149841182	0.41320259632647427	0.4165170556552962	0.38516779450352157	0.3738433917967131	0.3749482115729872	0.36638585830686365	0.3672144731390692	0
Umbre_virus|KP792687.1	0.45532385029692035	0.45629056760116005	0.45380472310454356	0.4415136030934954	0.4386134511807761	0.4395801684850159	0.4438613451180776	0.44317083275790636	0.43695622151636515	0.41472172351885095	0.40850711227730974	0.40270680845187123	0.40546885789255627	0.4109929567739262	0.41044054688578924	0.41320259632647427	0.412512083966303	0.4159646457671592	0.4173456704875017	0.4129263913824057	0.3819914376467338	0.3772959535975694	0.3788150807899462	0.3735671868526447	0.3734290843806104	0.32095014500759567	0
Cristoli_virus	0.457947797265571	0.4593288219859135	0.4486949316392763	0.43792293882060485	0.43930396354094736	0.4347465819638171	0.4368181190443309	0.43985637342908435	0.43405606960364596	0.4076784974451043	0.40560696036459054	0.40174009114763154	0.40160198867559727	0.4111310592459605	0.4057450628366248	0.4198315149841182	0.4057450628366248	0.4145836210468168	0.41762187543157026	0.4140312111586797	0.3813009252865627	0.3790912857340146	0.3755006214611242	0.37701974865350085	0.37425769921281593	0.3202596326474244	0.113520232012153	0

## Sheet: Appendix Table 2
Appendix 2 Table 2. M segment sequence differences between Cristoli virus (highlighted) and other members of the Orthobunyaviridae genus.
							M segment sequence differences between Cristoli virus (underlined) and other members of the Orthobunyaviridae genus
	Murutucu_virus|MG029285.1	Oriboca_virus|NC_034488.1	Witwatersrand_virus|KP792689.1	Umbre_virus|KP792686.1	Cristoli_virus	Koongol_virus|KP792668.1	Calchaqui_virus|KM272184.1	Gamboa_virus|KM272178.1	Alajuela_virus|KM272187.1	Pueblo_Viejo_virus|KX900439.1	Bwamba_virus|KJ867183.1	Keystone_virus|NC_043627.1	Serra_do_Navio_virus|NC_043639.1	Jerry_Slough_virus|KX817319.1	Inkoo_virus|KT288285.1	Jamestown_Canyon_virus|MH370819.1	San_Angelo_virus|NC_043638.1	Tahyna_virus|HM243141.1	California_encephalitis_virus|KX817313.1	Chatanga_virus|KF719234.1	La_Crosse_virus|GU206130.1	Anhembi_virus|NC_043565.1	Sororoca_virus|NC_043571.1	Cachoeira_Porteira_virus|NC_043573.1	Bozo_virus|NC_043653.1	Bunyamwera_virus|MH484289.1	Ngari_virus|KM514679.1	Batai_virus|KC168047.1
Murutucu_virus|MG029285.1
Oriboca_virus|NC_034488.1	0.3839253020871476
Witwatersrand_virus|KP792689.1	0.49011351153423655	0.4727206151592823
Umbre_virus|KP792686.1	0.48864884657634566	0.4701574514829733	0.4042475283778836
Cristoli_virus	0.49047967777370927	0.47125595020139144	0.4013181984621018	0.1230318564628341
Koongol_virus|KP792668.1	0.5446722812156719	0.5261808861222995	0.4851702673013548	0.46466495789088247	0.46429879165140975
Calchaqui_virus|KM272184.1	0.5725009154155987	0.5514463566459172	0.4871841816184548	0.47766385939216405	0.4736360307579641	0.574697912852435
Gamboa_virus|KM272178.1	0.5602343463932625	0.5552911021603808	0.48919809593555474	0.4848041010618821	0.4824240205053094	0.5734163310142805	0.2336140607835957
Alajuela_virus|KM272187.1	0.5606005126327352	0.5752471622116441	0.5122665690223361	0.5005492493592091	0.49926766752105456	0.5895276455510802	0.30666422555840356	0.2949469058952765
Pueblo_Viejo_virus|KX900439.1	0.5712193335774441	0.5814719882826803	0.511168070303918	0.504577077993409	0.5034785792749908	0.5913584767484438	0.30355181252288543	0.2852435005492494	0.2724276821677042
Bwamba_virus|KJ867183.1	0.4718051995606005	0.47857927499084585	0.4300622482607104	0.42090809227389236	0.42237275723178325	0.5076894910289271	0.4972537532039546	0.4985353350421091	0.5119004027828634	0.5073233247894544
Keystone_virus|NC_043627.1	0.47125595020139144	0.4621017942145734	0.4174295129989015	0.41212010252654707	0.41450018308311976	0.5036616623947272	0.4917612596118638	0.49249359209080923	0.5146466495789088	0.5084218235078726	0.35792749908458443
Serra_do_Navio_virus|NC_043639.1	0.46246796045404615	0.4586232149395826	0.41688026363969244	0.4088246063712926	0.41230318564628343	0.49414134016843647	0.495422922006591	0.4871841816184548	0.5049432442328817	0.5036616623947272	0.3502380080556573	0.22336140607835953
Jerry_Slough_virus|KX817319.1	0.47125595020139144	0.4604540461369462	0.41907726107652876	0.4042475283778836	0.41413401684364703	0.49835225192237276	0.5032954961552545	0.5016477480776272	0.5142804833394361	0.5129989015012816	0.35682900036616627	0.2451482973269864	0.2272061515928231
Inkoo_virus|KT288285.1	0.4787623581105822	0.441047235444892	0.4088246063712926	0.4027828634199927	0.4022336140607836	0.5020139143171	0.5010984987184182	0.5003661662394727	0.5210545587696814	0.5173928963749542	0.3548150860490663	0.24734529476382272	0.2317832295862321	0.15049432442328814
Jamestown_Canyon_virus|MH370819.1	0.4738191138777005	0.4586232149395826	0.41907726107652876	0.40717685829366534	0.4119370194068107	0.5014646649578909	0.5001830831197364	0.49981691688026364	0.5162943976565361	0.5139143170999634	0.35884291468326623	0.2442328817283046	0.22043207616257776	0.13310142804833391	0.14262175027462465
San_Angelo_virus|NC_043638.1	0.4690589527645551	0.463932625411937	0.4176125961186379	0.4097400219699744	0.41358476748443795	0.4981691688026364	0.502563163676309	0.502563163676309	0.5197729769315269	0.5214207250091542	0.36470157451482976	0.2709630172098133	0.25686561699011357	0.26437202489930434	0.27627242768216775	0.2654705236177225
Tahyna_virus|HM243141.1	0.47253753203954596	0.4632002929329916	0.4203588429146833	0.40241669718052	0.40717685829366534	0.4959721713658001	0.49139509337239107	0.49523983888685463	0.5212376418894178	0.5175759794946906	0.3524350054924936	0.25961186378615897	0.2539362870743318	0.2548517026730136	0.2594287806664226	0.25778103258879537	0.2396558037348956
California_encephalitis_virus|KX817313.1	0.4769315269132186	0.46850970340534603	0.43116074697912854	0.41779567923837424	0.41541559868180156	0.49835225192237276	0.49981691688026364	0.4978030025631637	0.5272793848407177	0.522336140607836	0.3562797510069572	0.2696814353716588	0.2603441962651044	0.2669351885756134	0.27444159648480415	0.2640058586598316	0.24221896741120463	0.2262907359941413
Chatanga_virus|KF719234.1	0.46521420725009155	0.4701574514829733	0.4313438300988649	0.4198095935554742	0.42365433906993777	0.5027462467960454	0.5020139143171	0.5042109117539363	0.5184913950933724	0.5173928963749542	0.36103991212010256	0.271329183449286	0.257597949469059	0.25869644818747717	0.26711827169534974	0.2566825338703772	0.2433174661296228	0.22244599047967772	0.22958623214939577
La_Crosse_virus|GU206130.1	0.470523617722446	0.4672281215671915	0.427316001464665	0.41724642987916516	0.4176125961186379	0.5054924935920908	0.5062248260710362	0.49340900768949103	0.5140974002196997	0.5170267301354815	0.3535335042109118	0.26620285609666794	0.2539362870743318	0.25979494690589533	0.2663859392164043	0.25924569754668625	0.24130355181252283	0.2229952398388868	0.22354448919809589	0.183449285975833
Anhembi_virus|NC_043565.1	0.47803002563163677	0.4866349322592457	0.45020139143171	0.47162211644086416	0.46558037348956427	0.5241669718051996	0.5245331380446723	0.5221530574880996	0.5192237275723178	0.5357012083485903	0.4146832662028561	0.4176125961186379	0.41871109483705604	0.4267667521054559	0.4258513365067741	0.4216404247528378	0.4322592456975467	0.42786525082387405	0.42365433906993777	0.4300622482607104	0.425302087147565
Sororoca_virus|NC_043571.1	0.49102892713291835	0.5003661662394727	0.461369461735628	0.46796045404613695	0.47125595020139144	0.5324057121933358	0.5395459538630538	0.5441230318564628	0.5404613694617356	0.5393628707433175	0.43994873672647383	0.4362870743317466	0.4289637495422922	0.4353716587330648	0.44086415232515563	0.4353716587330648	0.43903332112779203	0.4359209080922739	0.43427316001464666	0.44269498352251924	0.4423288172830465	0.27077993409007695
Cachoeira_Porteira_virus|NC_043573.1	0.49432442328817283	0.5034785792749908	0.46612962284877335	0.47821310875137313	0.47217136580007324	0.5380812889051629	0.5485170267301355	0.536616623947272	0.5408275357012083	0.5426583668985719	0.4443427316001465	0.43994873672647383	0.43665324057121935	0.4447088978396192	0.4452581471988283	0.43518857561332847	0.4478213108751373	0.441047235444892	0.44489198095935556	0.44489198095935556	0.4392164042475284	0.28597583302819485	0.24350054924935916
Bozo_virus|NC_043653.1	0.481691688026364	0.4580739655803735	0.4148663493225925	0.4280483339436104	0.42969608202123766	0.4978030025631637	0.5007323324789454	0.5117173196631271	0.5216038081288905	0.526913218601245	0.4055291102160381	0.40662760893445626	0.4036982790186745	0.41047235444891983	0.3976565360673746	0.40937385573050167	0.4124862687660198	0.41230318564628343	0.41120468692786527	0.42054192603441964	0.41541559868180156	0.3939948736726474	0.40388136213841086	0.41962651043573784
Bunyamwera_virus|MH484289.1	0.4835225192237276	0.45825704870010986	0.4415964848041011	0.4291468326620286	0.4295129989015013	0.49835225192237276	0.5005492493592091	0.507140241669718	0.5283778835591358	0.5302087147564994	0.4139509337239107	0.4079091907726108	0.4015012815818382	0.40626144269498354	0.4079091907726108	0.4086415232515562	0.40662760893445626	0.4055291102160381	0.3991212010252655	0.4088246063712926	0.404979860856829	0.3921640424752838	0.39619187110948373	0.4077261076528744	0.3280849505675577
Ngari_virus|KM514679.1	0.4884657634566093	0.4395825704870011	0.43244232881728306	0.4240205053094105	0.425302087147565	0.49798608568290004	0.5087879897473453	0.5190406444525815	0.5358842914683266	0.5384474551446357	0.42182350787257417	0.40443061149761994	0.4033321127792018	0.4031490296594654	0.37898205785426586	0.4042475283778836	0.4073599414134017	0.40021969974368365	0.4086415232515562	0.40754302453313807	0.41596484804101064	0.39802270230684733	0.40992310508971075	0.40845844013181987	0.34090076894910293	0.3143537165873307
Batai_virus|KC168047.1	0.4815086049066276	0.44635664591724644	0.43244232881728306	0.4198095935554742	0.4229220065909923	0.495422922006591	0.4939582570487001	0.518308311973636	0.5263639692420359	0.5329549615525448	0.40955693885023803	0.4031490296594654	0.38960087879897476	0.3945441230318565	0.3967411204686928	0.39509337239106557	0.4005858659831564	0.39710728670816553	0.4036982790186745	0.3982057854265837	0.40443061149761994	0.38777004760161116	0.3987550347857928	0.3987550347857928	0.35188575613328454	0.307396558037349	0.14298791651409737

## Sheet: Appendix Table 3
Appendix 2 Table 3. S segment sequence differences between Cristoli virus (highlighted) and other members of the Orthobunyaviridae genus.
	Oriboca_virus|NC_034476.1	Murutucu_virus|MG029286.1	Calchaqui_virus|KM272185.1	Pueblo_Viejo_virus|KX900440.1	Gamboa_virus|KM272179.1	Alajuela_virus|KM272188.1	Witwatersrand_virus|KP792688.1	Koongol_virus|KP792667.1	Umbre_virus|KP792685.2	Cristoli_virus	Bwamba_virus|KJ867182.1	Keystone_virus|NC_043628.1	Serra_do_Navio_virus|NC_043640.1	Jerry_Slough_virus|KX817320.1	Inkoo_virus|KT288286.1	Jamestown_Canyon_virus|MH370820.1	San_Angelo_virus|NC_043636.1	La_Crosse_virus|GU206129.1	Chatanga_virus|KF719233.1	Tahyna_virus|HM243142.1	California_encephalitis_virus|KX817314.1	Batai_virus|KC168046.1	Bozo_virus|NC_043654.1	Bunyamwera_virus|MH484290.1	Ngari_virus|KM507343.1	Anhembi_virus|NC_043566.1	Sororoca_virus|NC_043572.1	Cachoeira_Porteira_virus|NC_043574.1
Oriboca_virus|NC_034476.1	0
Murutucu_virus|MG029286.1	0.06315789473684208	0
Calchaqui_virus|KM272185.1	0.5392712550607288	0.5319838056680162	0
Pueblo_Viejo_virus|KX900440.1	0.5376518218623482	0.5441295546558704	0.4008097165991903	0
Gamboa_virus|KM272179.1	0.5076923076923077	0.5222672064777327	0.34979757085020247	0.3546558704453441	0
Alajuela_virus|KM272188.1	0.5441295546558704	0.5473684210526315	0.28987854251012146	0.3433198380566802	0.26072874493927123	0
Witwatersrand_virus|KP792688.1	0.5489878542510122	0.57165991902834	0.5708502024291497	0.617004048582996	0.3983805668016195	0.5692307692307692	0
Koongol_virus|KP792667.1	0.5214574898785425	0.5360323886639676	0.5400809716599191	0.5878542510121457	0.3846153846153846	0.5449392712550607	0.36599190283400806	0
Umbre_virus|KP792685.2	0.5336032388663967	0.557085020242915	0.5659919028340081	0.6072874493927125	0.3643724696356275	0.5700404858299595	0.291497975708502	0.3157894736842105	0
Cristoli_virus	0.5263157894736843	0.5489878542510122	0.5587044534412955	0.605668016194332	0.3481781376518218	0.5578947368421052	0.30364372469635625	0.3109311740890688	0.06963562753036434	0
Bwamba_virus|KJ867182.1	0.47530364372469636	0.4874493927125506	0.5603238866396761	0.5578947368421052	0.5133603238866397	0.5748987854251012	0.5279352226720648	0.5052631578947369	0.5206477732793522	0.5174089068825911	0
Keystone_virus|NC_043628.1	0.47287449392712555	0.48097165991902835	0.5384615384615384	0.5619433198380567	0.41295546558704455	0.5506072874493927	0.4437246963562753	0.43157894736842106	0.4307692307692308	0.42591093117408907	0.3595141700404858	0
Serra_do_Navio_virus|NC_043640.1	0.47530364372469636	0.4858299595141701	0.5368421052631579	0.5651821862348179	0.4137651821862348	0.5562753036437247	0.4469635627530364	0.4251012145748988	0.4299595141700405	0.4194331983805668	0.36032388663967607	0.1554655870445344	0
Jerry_Slough_virus|KX817320.1	0.4712550607287449	0.47854251012145754	0.5408906882591094	0.5587044534412955	0.43400809716599187	0.5514170040485831	0.46963562753036436	0.4437246963562753	0.45344129554655865	0.44534412955465585	0.36680161943319833	0.1797570850202429	0.18218623481781382	0
Inkoo_virus|KT288286.1	0.5336032388663967	0.5522267206477733	0.582995951417004	0.6364372469635627	0.38299595141700404	0.582995951417004	0.33927125506072875	0.36599190283400806	0.3004048582995952	0.30607287449392717	0.4251012145748988	0.2453441295546559	0.2396761133603239	0.21862348178137647	0
Jamestown_Canyon_virus|MH370820.1	0.46234817813765183	0.48097165991902835	0.5246963562753036	0.57165991902834	0.43400809716599187	0.5246963562753036	0.44858299595141704	0.43157894736842106	0.43724696356275305	0.4299595141700405	0.36923076923076925	0.20566801619433195	0.20080971659919034	0.11659919028340082	0.1959514170040486	0
San_Angelo_virus|NC_043636.1	0.47530364372469636	0.48663967611336034	0.5182186234817814	0.5603238866396761	0.4202429149797571	0.5303643724696356	0.44291497975708505	0.41862348178137654	0.4574898785425101	0.43967611336032386	0.35546558704453446	0.2072874493927126	0.20080971659919034	0.20890688259109313	0.26558704453441295	0.2040485829959514	0
La_Crosse_virus|GU206129.1	0.46396761133603237	0.47530364372469636	0.5214574898785425	0.5692307692307692	0.4380566801619433	0.5263157894736843	0.44777327935222677	0.40728744939271255	0.4526315789473684	0.4356275303643725	0.35627530364372473	0.2153846153846154	0.2121457489878542	0.22753036437246965	0.2728744939271255	0.2153846153846154	0.15384615384615385	0
Chatanga_virus|KF719233.1	0.4744939271255061	0.4793522267206478	0.5198380566801619	0.5578947368421052	0.4202429149797571	0.5198380566801619	0.44048582995951413	0.411336032388664	0.4518218623481781	0.44534412955465585	0.3433198380566802	0.21457489878542513	0.20485829959514168	0.21133603238866394	0.2785425101214575	0.20809716599190287	0.1417004048582996	0.13036437246963561	0
Tahyna_virus|HM243142.1	0.4744939271255061	0.4801619433198381	0.5133603238866397	0.5651821862348179	0.4145748987854251	0.5271255060728746	0.43481781376518214	0.4080971659919028	0.4421052631578948	0.4356275303643725	0.345748987854251	0.20647773279352222	0.2040485829959514	0.20242914979757087	0.26882591093117414	0.19838056680161942	0.14008097165991906	0.15303643724696359	0.14331983805668014	0
California_encephalitis_virus|KX817314.1	0.4688259109311741	0.47773279352226716	0.5174089068825911	0.5554655870445344	0.4218623481781376	0.5271255060728746	0.43157894736842106	0.42105263157894735	0.4421052631578948	0.4275303643724696	0.3465587044534413	0.21700404858299593	0.21376518218623486	0.22186234817813766	0.27368421052631575	0.22834008097165992	0.1554655870445344	0.16437246963562757	0.17004048582995956	0.15060728744939267	0
Batai_virus|KC168046.1	0.4987854251012146	0.5060728744939271	0.5400809716599191	0.5740890688259109	0.4194331983805668	0.5530364372469636	0.4421052631578948	0.44534412955465585	0.43400809716599187	0.42105263157894735	0.44534412955465585	0.3425101214574898	0.3489878542510122	0.3789473684210526	0.39676113360323884	0.37732793522267205	0.35303643724696354	0.35870445344129553	0.35870445344129553	0.362753036437247	0.36356275303643726	0
Bozo_virus|NC_043654.1	0.49959514170040487	0.4939271255060729	0.534412955465587	0.5732793522267207	0.4218623481781376	0.5562753036437247	0.44048582995951413	0.4388663967611336	0.4218623481781376	0.4161943319838056	0.4502024291497976	0.3465587044534413	0.33927125506072875	0.36356275303643726	0.39433198380566803	0.37165991902834006	0.3408906882591093	0.35789473684210527	0.368421052631579	0.3465587044534413	0.3546558704453441	0.1659919028340081	0
Bunyamwera_virus|MH484290.1	0.5036437246963563	0.5214574898785425	0.5473684210526315	0.5927125506072874	0.4251012145748988	0.5522267206477733	0.43481781376518214	0.44048582995951413	0.4275303643724696	0.41862348178137654	0.45910931174089065	0.357085020242915	0.3522267206477733	0.3732793522267206	0.38785425101214577	0.37165991902834006	0.3546558704453441	0.357085020242915	0.36680161943319833	0.35789473684210527	0.3595141700404858	0.17489878542510118	0.1497975708502024	0
Ngari_virus|KM507343.1	0.5514170040485831	0.5732793522267207	0.594331983805668	0.6396761133603239	0.3927125506072875	0.594331983805668	0.33684210526315794	0.39352226720647776	0.308502024291498	0.31983805668016196	0.5020242914979758	0.411336032388664	0.40971659919028336	0.4307692307692308	0.2615384615384615	0.417004048582996	0.4194331983805668	0.42672064777327934	0.42914979757085026	0.41781376518218627	0.417004048582996	0.23076923076923073	0.2210526315789474	0.14817813765182186	0
Anhembi_virus|NC_043566.1	0.5149797570850203	0.5125506072874494	0.5562753036437247	0.5910931174089069	0.4939271255060729	0.5676113360323887	0.49797570850202433	0.4898785425101214	0.5004048582995951	0.4842105263157894	0.43238866396761133	0.40404858299595137	0.41781376518218627	0.40485829959514175	0.4663967611336033	0.4202429149797571	0.39433198380566803	0.4008097165991903	0.4032388663967611	0.40161943319838056	0.40485829959514175	0.357085020242915	0.3595141700404858	0.3481781376518218	0.411336032388664	0
Sororoca_virus|NC_043572.1	0.4817813765182186	0.5004048582995951	0.562753036437247	0.5708502024291497	0.5101214574898785	0.5611336032388664	0.5117408906882591	0.51417004048583	0.5157894736842106	0.5085020242914979	0.4283400809716599	0.44858299595141704	0.4380566801619433	0.44858299595141704	0.48340080971659916	0.43481781376518214	0.4388663967611336	0.4275303643724696	0.4299595141700405	0.43400809716599187	0.44291497975708505	0.39109311740890684	0.39595141700404857	0.39433198380566803	0.4364372469635628	0.3425101214574898	0
Cachoeira_Porteira_virus|NC_043574.1	0.5246963562753036	0.5174089068825911	0.5255060728744939	0.5854251012145749	0.4817813765182186	0.5384615384615384	0.51417004048583	0.47854251012145754	0.51417004048583	0.5036437246963563	0.4518218623481781	0.45910931174089065	0.4421052631578948	0.44777327935222677	0.4858299595141701	0.4380566801619433	0.41538461538461535	0.4080971659919028	0.42348178137651826	0.43157894736842106	0.4202429149797571	0.3765182186234818	0.3732793522267206	0.3676113360323887	0.42591093117408907	0.29797570850202426	0.30364372469635625	0
